# Supplementary material for: Dysferlin-deficiency has greater impact on function of slow muscles, compared with fast, in aged BLAJ mice
Source: PLoS One. 2019 Apr 10;14(4):e0214908. doi: 10.1371/journal.pone.0214908 (PMC6457631; doi:10.1371/journal.pone.0214908)
Supplement: S1 File — Each tab contains a particular dataset as follows: Body + muscle weights etc; In vivo muscle function; Ex vivo muscle function; Myofibre typing. (XLSX) [file pone.0214908.s001.xlsx]

## Sheet: Body + muscle weights etc
Group No.	Animal_ID	Strain	Treatment	Age_m	Body_weight_final	EDL_optimal_length_mm	EDL_muscle_weight_mg	EDL_muscle_weight_norm_mg/gBW	EDL_CSA_um2	Sol_optimal_length_mm	Sol_muscle_weight_mg	Sol_muscle_weight_norm_mg/gBW	Sol_CSA_um2
2	16/38	C57Bl/6J	Control	10	34.15					13	11.1	0.325037	1138.83
	16/39	C57Bl/6J	Control	10	31.55	13	12.2	0.386688	2019.76	12.8	11.2	0.354992	1167.04
	16/40	C57Bl/6J	Control	10	33.8	12	14.3	0.423077	2564.71	11.59	10.2	0.301775	1173.8
	16/60	C57Bl/6J	Control	10	32.65	13.2	12.8	0.392037	2086.99	11.1	10.5	0.321593	1261.66
	16/61	C57Bl/6J	Control	10	29.85	13.4	12.5	0.41876	2007.65	11.3	10.1	0.338358	1192.12
	16/62	C57Bl/6J	Control	10	35.6	13.3	13	0.365169	2103.66	12.4	12.4	0.348315	1333.76
	16/63	C57Bl/6J	Control	10	33.1	12.9	13.3	0.401813	2218.94	11.6	9.4	0.283988	1080.81
	16/64	C57Bl/6J	Control	10	36.3	13.3	13	0.358127	2103.66	11.6	10.4	0.286501	1195.78
	17/2	C57Bl/6J	Control	10	33.48	13.35	16.2	0.483871	2611.66	14.25	12.3	0.367384	1151.25
	16/22	BLAJ	Control	10	32.9	12	12.8	0.389058	2295.68	12.7	12.4	0.3769	1302.25
	16/23	BLAJ	Control	10	33.53	13	11.5	0.342976	1903.87	12.2	12.3	0.366836	1344.69
	16/24	BLAJ	Control	10	32.01	12	14.6	0.456107	2618.51	11.7	15.4	0.4811	1755.55
	16/25	BLAJ	Control	10	32.88	12.9	11.4	0.346715	1901.95	10.1	12.9	0.392336	1703.52
	16/26	BLAJ	Control	10	35.55	12.7	13.8	0.388186	2338.62	12.1	12.5	0.351617	1377.85
	16/27	BLAJ	Control	10	34.3	14.05	15	0.437318	2297.73	12.2	14.1	0.411079	1541.48
	16/65	BLAJ	Control	10	36.3	14.6	13.8	0.380165	2034.27	12.6	14.9	0.410468	1577.22
	16/66	BLAJ	Control	10	34.98	14.2	15.9	0.454545	2409.86	12.3	14.7	0.42024	1594.01
	16/67	BLAJ	Control	10	37.54	14.7	15.6	0.415557	2283.97	12.5	16.9	0.450186	1803.24

## Sheet: In vivo muscle function
Group No.	Animal_ID	Strain	Treatment	Mouse_weight_final_g	Grip_strength_raw_g	Grip_strength_norm_g/gBW	Distance_run_km_day1	Distance_run_km_day2	Distance_run_km_day3	Distance_run_km_day4	Distance_run_km_day5	Distance_run_km_day6	Distance_run_km_day7	Distance_run_km_day8	Distance_run_km_day9	Distance_run_km_day10	Distance_run_km_day11	Distance_run_km_day12	Distance_run_km_day13	Distance_run_km_day14	Max_speed_km/hr_day1	Max_speed_km/hr_day2	Max_speed_km/hr_day3	Max_speed_km/hr_day4	Max_speed_km/hr_day5	Max_speed_km/hr_day6	Max_speed_km/hr_day7	Max_speed_km/hr_day8	Max_speed_km/hr_day9	Max_speed_km/hr_day10	Max_speed_km/hr_day11	Max_speed_km/hr_day12	Max_speed_km/hr_day13	Max_speed_km/hr_day14
1	17/19	C57Bl/6J	Exercise				3.70599	2.93451	4.21065	3.88154	9.56453	9.02271	9.20946	8.45488	8.55686	5.82293	6.4659	4.91387	5.53037	7.82138	0.71924	0.80136	0.80452	0.76304	1.20048	1.3602	1.40976	1.31592	1.42636	1.19396	1.24704	1.179	1.02268	1.22344
	17/20	C57Bl/6J	Exercise				1.96708	2.97609	5.27067	5.89236	6.05336	5.18324	4.89314	5.00375	5.99076	4.98612	5.36965	6.35652	5.94295	7.26854	0.476209	0.7322	1.0468	1.18372	1.1186	1.27736	1.4826	1.21388	1.35832	1.39372	1.38496	1.51276	1.5002	1.52598
	17/21	C57Bl/6J	Exercise				1.1247	2.15444	2.9446	4.79537	5.91477	6.86582	8.296	7.3706	6.92739	6.27359	5.36338	4.59687	6.18855	10.6874	0.36716	0.7928	0.95324	1.12156	1.234	1.31044	1.40288	1.34264	1.30088	1.14948	1.197	1.16312	1.46084	1.65404
	17/22	C57Bl/6J	Exercise				1.87805	3.57705	5.65821	6.55203	9.75347	8.87581	9.84395	9.50139	8.63066	9.23934	8.01279	8.79142	10.0021	8.71802	0.70964	0.93684	0.981	1.1182	1.34744	1.43244	1.4688	1.38568	1.44488	1.42724	1.39004	1.43332	1.60896	1.55912
	17/23	C57Bl/6J	Exercise				4.63877	4.30245	4.79955	5.46476	5.69866	6.59687	7.1151	4.6345	3.88632	2.49752	3.64658	3.56224	3.14368	1.90216	0.67936	0.7608	0.85372	0.84036	1.06304	1.32332	1.19976	1.2168	0.94788	0.69932	0.86252	0.78712	0.93024	0.686563
	17/14	BLAJ	Exercise				3.64842	3.38637	4.77459	4.93449	6.64385	7.86679	7.24519	6.14714	3.59861	3.91623	3.62636	3.73956	3.33167	3.39939	0.60064	0.53528	0.7264	0.85592	1.1564	1.15528	1.15772	1.16732	0.77364	0.81876	0.80716	0.78564	0.71852	0.924908
	17/15	BLAJ	Exercise				0.48257	1.0321	3.18488	6.00966	7.01863	6.30905	6.70624	5.98558	5.3804	5.81694	7.14155	6.71512	6.79677	7.08971	0.15308	0.46676	0.78504	0.8252	0.9246	0.928	1.18468	1.1626	1.1022	1.2306	1.2858	1.26868	1.23792	1.29912
	17/16	BLAJ	Exercise				6.6067	3.83594	3.78997	4.63364	6.05111	5.79497	7.48748	5.78082	5.58011	6.82719	5.90052	6.45725	7.0891	9.06872	0.77452	0.74284	0.8452	0.72432	0.93096	1.06696	1.17344	0.97844	1.08896	1.1636	1.1636	1.18776	1.28124	1.36748
	17/17	BLAJ	Exercise				0.66778	1.57489	0.70923	2.0058	3.7886	4.83628	8.11886	7.70885	5.82223	4.67595	4.68972	3.72096	5.69541	7.06975	0.3428	0.526	0.26876	0.84204	0.86832	1.20952	1.10448	1.178	1.17104	1.08732	1.04848	1.10716	1.3376	1.41104
2	16/38	C57Bl/6J	Control	34.15	123	3.60176
	16/39	C57Bl/6J	Control	31.55	114.25	3.62124
	16/40	C57Bl/6J	Control	33.8	159.75	4.72633
	16/60	C57Bl/6J	Control	32.65	139.5	4.27259
	16/61	C57Bl/6J	Control	29.85	121.75	4.07873
	16/62	C57Bl/6J	Control	35.6	134.5	3.77809
	16/63	C57Bl/6J	Control	33.1	160.5	4.84894
	16/64	C57Bl/6J	Control	36.3	161.5	4.44536
	17/2	C57Bl/6J	Control	33.48
	16/22	BLAJ	Control	32.9	143.25	4.3541
	16/23	BLAJ	Control	33.53	139	4.14554
	16/24	BLAJ	Control	32.01	131.75	4.1159
	16/25	BLAJ	Control	32.88	125.5	3.81691
	16/26	BLAJ	Control	35.55	146	4.10689
	16/27	BLAJ	Control	34.3	155.25	4.52624
	16/65	BLAJ	Control	36.3	185.75	5.11708
	16/66	BLAJ	Control	34.98	154	4.40252
	16/67	BLAJ	Control	37.54	128	3.4097

## Sheet: Ex vivo muscle function
Group No.	Animal_ID	Strain	Treatment	EDL_max_tet_force	EDL_max_twitch	EDL_time_to_peak_ms	EDL_half_relaxation_time_ms	EDL_max_change_in_force_production	EDL_force_freq_10Hz_normalised	EDL_force_freq_20Hz_normalised	EDL_force_freq_40Hz_normalised	EDL_force_freq_60Hz_normalised	EDL_force_freq_80Hz_normalised	EDL_force_freq_100Hz_normalised	EDL_force_freq_120Hz_normalised	EDL_force_freq_150Hz_normalised	EDL_force_freq_200Hz_normalised	EDL_fatigue_normalised_stim_1	EDL_fatigue_normalised_stim_2	EDL_fatigue_normalised_stim_3	EDL_fatigue_normalised_stim_4	EDL_fatigue_normalised_stim_5	EDL_fatigue_normalised_stim_6	EDL_fatigue_normalised_stim_7	EDL_fatigue_normalised_stim_8	EDL_fatigue_normalised_stim_9	EDL_fatigue_normalised_stim_10	EDL_fatigue_normalised_stim_11	EDL_fatigue_normalised_stim_12	EDL_fatigue_normalised_stim_13	EDL_fatigue_normalised_stim_14	EDL_fatigue_normalised_stim_15	EDL_fatigue_normalised_stim_16	EDL_fatigue_normalised_stim_17	EDL_fatigue_normalised_stim_18	EDL_fatigue_normalised_stim_19	EDL_fatigue_normalised_stim_20	EDL_fatigue_normalised_stim_21	EDL_fatigue_normalised_stim_22	EDL_fatigue_normalised_stim_23	EDL_fatigue_normalised_stim_24	EDL_fatigue_normalised_stim_25	EDL_fatigue_normalised_stim_26	EDL_fatigue_normalised_stim_27	EDL_fatigue_normalised_stim_28	EDL_fatigue_normalised_stim_29	EDL_fatigue_normalised_stim_30	EDL_fatigue_normalised_stim_31	EDL_fatigue_normalised_stim_32
2	16/38	C57Bl/6J	Control
	16/39	C57Bl/6J	Control	19.1203	2.69411	23.6667	19.6667	669.906	0.145217	0.166691	0.422959	0.829346	0.688384	0.899898	0.956203	0.952324	1
	16/40	C57Bl/6J	Control	17.1729	3.80817	17.3333	18	1119.28	0.220543	0.242736	0.482256	0.711486	0.821967	0.899971	0.95406	0.989791	1	1	0.808696	0.760065	0.760493	0.765977	0.764962	0.753427	0.745793	0.734163	0.721783	0.708816	0.701995	0.690642	0.677098	0.664419	0.647838	0.628574	0.601848	0.570888	0.53297	0.484039	0.449307	0.415674	0.386073	0.36357	0.347876	0.328741	0.317388	0.308664	0.295899	0.289528	0.280912
	16/60	C57Bl/6J	Control	21.5576	3.93387	20.6667	15.6667	821.531	0.181161	0.206662	0.487756	0.734687	0.834931	0.916532	0.957376	0.988716	1	1	0.82823	0.843723	0.844661	0.842893	0.831642	0.81779	0.805313	0.787953	0.773637	0.760577	0.753745	0.740141	0.730106	0.710185	0.699091	0.673229	0.642204	0.602331	0.565256	0.52581	0.493728	0.460795	0.43761	0.418797	0.390738	0.372171	0.350213	0.332052	0.319357	0.303163	0.289825
	16/61	C57Bl/6J	Control	22.1508	5.75658	19.3333	17.3333	1213	0.254838	0.27342	0.527754	0.74353	0.841555	0.912736	0.955376	0.989466	1	1	0.823472	0.811008	0.818209	0.813086	0.806232	0.800518	0.786509	0.782884	0.769848	0.762994	0.756223	0.751446	0.741886	0.732754	0.717668	0.71144	0.700212	0.687756	0.662649	0.631717	0.596354	0.561836	0.528029	0.49838	0.474967	0.44987	0.434221	0.41388	0.398728	0.383398	0.368797
	16/62	C57Bl/6J	Control	22.6654	5.49762	21	18.6667	1257.11	0.236644	0.25607	0.549226	0.753313	0.84527	0.916196	0.957347	0.988924	1	1	0.817654	0.80424	0.804495	0.796724	0.789539	0.77588	0.764971	0.753081	0.741902	0.732246	0.720602	0.710141	0.699277	0.688054	0.676759	0.660008	0.637508	0.612328	0.586858	0.546458	0.507951	0.476978	0.448784	0.426574	0.406028	0.389171	0.372874	0.362701	0.346064	0.334454	0.322049
	16/63	C57Bl/6J	Control	22.3555	5.61297	20	19	1268.15	0.243224	0.265929	0.558236	0.760005	0.851308	0.919481	0.959878	0.992941	1	1	0.839156	0.828394	0.830581	0.823776	0.813768	0.803049	0.791658	0.780822	0.769291	0.760997	0.755261	0.74608	0.739574	0.726413	0.716091	0.705917	0.691365	0.67274	0.648113	0.615234	0.578539	0.542283	0.510082	0.481814	0.462461	0.443016	0.420898	0.402372	0.386934	0.372019	0.358435
	16/64	C57Bl/6J	Control	26.6293	6.57107	21.3333	20.6667	1345.34	0.240496	0.269832	0.587972	0.767584	0.848069	0.913571	0.956635	0.986435	1	1	0.851977	0.845319	0.840116	0.827005	0.815688	0.801405	0.790582	0.780203	0.768483	0.759665	0.751878	0.744345	0.734425	0.725502	0.713838	0.701949	0.690179	0.671815	0.643526	0.607335	0.565991	0.529526	0.497825	0.471209	0.448906	0.427838	0.408366	0.394501	0.37685	0.362849	0.350459
	17/2	C57Bl/6J	Control	18.6091	4.81826	20.6667	19	1491.45	0.257731	0.285401	0.587634	0.768518	0.860048	0.92981	0.97149	1	0.996838	1	0.900415	0.902559	0.894739	0.877736	0.860698	0.845988	0.830199	0.816522	0.803434	0.791005	0.778481	0.764142	0.747973	0.727031	0.699648	0.662491	0.62005	0.581454	0.541739	0.506492	0.477286	0.449443	0.424812	0.405345	0.383482	0.366879	0.349807	0.330955	0.31601	0.301125	0.292037
	16/22	BLAJ	Control	19.2195	5.18044	20	23.6667	1345.34	0.266288	0.308077	0.62361	0.791319	0.87449	0.941907	0.97792	1	0.999837	1	0.889245	0.884499	0.873844	0.856957	0.840537	0.82528	0.809825	0.796765	0.783138	0.769087	0.758757	0.748012	0.734853	0.719281	0.696142	0.66353	0.632736	0.604032	0.575318	0.54946	0.522575	0.500212	0.475822	0.455196	0.432832	0.416522	0.400085	0.377875	0.364761	0.351755	0.336984
	16/23	BLAJ	Control	24.7687	7.29439	19.3333	17.6667	1565.88	0.290823	0.295092	0.569861	0.778588	0.859081	0.921734	0.961774	0.991427	1	1	0.875556	0.854094	0.844699	0.8295	0.813037	0.798236	0.78465	0.769298	0.758258	0.746198	0.736652	0.724762	0.710411	0.692887	0.666783	0.635222	0.593512	0.56083	0.531527	0.506611	0.485421	0.467471	0.450372	0.433178	0.414602	0.395821	0.377923	0.365177	0.351591	0.338139	0.319953
	16/24	BLAJ	Control	14.7626	3.66885	19.3333	21	1127.53	0.249401	0.277622	0.554146	0.763499	0.855259	0.921398	0.965061	0.994431	1	1	0.849092	0.832737	0.833966	0.828691	0.816249	0.808082	0.794985	0.786651	0.773907	0.767582	0.756148	0.747535	0.741157	0.73271	0.720652	0.708711	0.691368	0.667888	0.642701	0.612158	0.585327	0.563107	0.540916	0.523034	0.505129	0.486674	0.467542	0.450638	0.43526	0.418522	0.40582
	16/25	BLAJ	Control	16.8829	4.71211	20	23.6667	1064.13	0.275605	0.303683	0.590485	0.775928	0.87037	0.937806	0.979281	1	0.989238	1	0.881261	0.880709	0.88363	0.881285	0.868767	0.857403	0.843754	0.832992	0.817429	0.809845	0.8035	0.79648	0.787767	0.784071	0.77402	0.763762	0.752592	0.748789	0.729913	0.715811	0.701599	0.67736	0.656631	0.635485	0.608571	0.58848	0.566782	0.54015	0.524871	0.508253	0.492017
	16/26	BLAJ	Control	22.1934	5.35637	20.6667	17	1458.38	0.243189	0.256706	0.514242	0.744687	0.847105	0.918465	0.960441	0.988919	1	1	0.841536	0.855552	0.859453	0.853109	0.83973	0.823946	0.813034	0.802424	0.788901	0.783011	0.774678	0.76753	0.757828	0.745172	0.729126	0.707573	0.685421	0.652549	0.620203	0.589677	0.563946	0.541286	0.514796	0.491332	0.469738	0.45237	0.431453	0.41782	0.404009	0.386419	0.374536
	16/27	BLAJ	Control	20.2901	5.99012	20.6667	22.3333	1568.65	0.290288	0.316435	0.619137	0.785406	0.867485	0.930183	0.971538	1	0.998436	1	0.888912	0.883408	0.878198	0.867173	0.855364	0.842787	0.827843	0.815832	0.803769	0.794936	0.785394	0.7786	0.770811	0.762188	0.755512	0.748263	0.73551	0.723734	0.70627	0.684758	0.656445	0.627481	0.591717	0.562451	0.530133	0.504695	0.48106	0.458621	0.440844	0.421432	0.404126
	16/65	BLAJ	Control	22.5586	6.88104	21.6667	20	1513.49	0.294239	0.320697	0.61079	0.789449	0.875349	0.934156	0.973133	0.999357	1	1	0.884204	0.875422	0.874841	0.865855	0.853534	0.842684	0.829455	0.815075	0.805096	0.797204	0.785832	0.780497	0.773537	0.764755	0.756796	0.747629	0.737907	0.725254	0.710735	0.692386	0.671634	0.639281	0.613278	0.586738	0.558454	0.532932	0.512325	0.493839	0.478834	0.459904	0.444966
	16/66	BLAJ	Control	20.8302	6.80495	21.3333	20.3333	1802.98	0.314789	0.32852	0.61427	0.789994	0.869228	0.929434	0.964291	0.995479	1	1	0.880663	0.877845	0.875966	0.870827	0.852974	0.841284	0.826077	0.815389	0.801253	0.792785	0.783834	0.776669	0.771027	0.768776	0.756877	0.75402	0.745698	0.737726	0.721797	0.70757	0.686759	0.663588	0.639331	0.616913	0.587672	0.566388	0.539678	0.521009	0.506711	0.484239	0.469366
	16/67	BLAJ	Control	21.8754	5.55407	20.6667	19.6667	1433.55	0.246274	0.276908	0.582179	0.771213	0.863051	0.929082	0.973149	1	0.999973	1	0.88903	0.888551	0.88517	0.876334	0.862464	0.849422	0.835693	0.82075	0.813029	0.799359	0.791309	0.782927	0.772125	0.758701	0.743791	0.728541	0.704861	0.679536	0.653947	0.624348	0.598296	0.573045	0.551249	0.528157	0.508005	0.48969	0.472779	0.453421	0.437684	0.421814	0.405077
[truncated: 203 more columns]

## Sheet: Myofibre typing
Group No.	Strain	Sol_MHCI	Sol_MHCIIa	Sol_MHCIIx	Sol_MHCIIb	EDL_MHCIIx	EDL_MHCIIb
2	WT	34	55	10	1	14	86
	WT	37	46	13	4	13	87
	WT	41	46	11	1	16	84
	WT	28	50	13	8	10	90
	WT	38	51	7	4	11	89
	WT	38	57	5	1	9	91
	BLAJ	30	29	26	14	17	83
	BLAJ	47	33	18	2	17	83
	BLAJ	27	54	17	1	15	85
	BLAJ	36	40	23	1	19	81
	BLAJ	39	51	9	1	21	79
	BLAJ	16	74	7	3	17	83
